# Supplementary material for: Solution NMR Structure of the SH3 Domain of Human Caskin1 Validates the Lack of a Typical Peptide Binding Groove and Supports a Role in Lipid Mediator Binding
Source: Cells. 2021 Jan 16;10(1):173. doi: 10.3390/cells10010173 (PMC7830187; doi:10.3390/cells10010173)
Supplement: Supplementary file 1 [file cells-10-00173-s001.zip]

Archive with 3 entries (2 files):
- caskin1-sh3-supplementary-201214/
- caskin1-sh3-supplementary-201214/caskin1-sh3-suppl-info.pdf
- caskin1-sh3-supplementary-201214/D_1292112096_val-report-full_P1.pdf
